# Supplementary material for: High-resolution global peptide-protein docking using fragments-based PIPER-FlexPepDock
Source: PLoS Comput Biol. 2017 Dec 27;13(12):e1005905. doi: 10.1371/journal.pcbi.1005905 (PMC5760072; doi:10.1371/journal.pcbi.1005905)
Supplement: S1 Table — (A) Calibration set (n = 9 complexes); (B) Non-redundant set (n = 27 complexes); (C) Redundant set (n = 42 complexes). (XLSX) [file pcbi.1005905.s004.xlsx]

## Sheet: Table S1A calibration set n=9
Table S1A: Global docking performance comparison on the calibration set (n=9)
PDB ID		Peptide length	Peptide sequence (motif segment underlined)	Peptide secondary structure a	ELM motif	Fragment quality Median fragment-Native BB-RMSD(best 10 fragments mean RMSD) (Å)		PIPER-FlexPepDock			PIPER-FlexPepDock			PIPER-FlexPepDock			PIPER-FlexPepDock			pepATTRACT c (full peptide)			HADDOCK c			CABSDOCK b	MDockPep b
								(motif part + full peptide) b			(motif part + full peptide) b			(motif part + full peptide) b			(full peptide) b
Complex	Free receptor							Bound run			Unbound run			Unbound run (with receptor minimization)			Unbound run (with receptor minimization)
						Motif	Full peptide	L	I	Fnat	L	I	Fnat	L	I	Fnat	L	I	Fnat	L	I	Fnat	L	I	Fnat	Lrmsd	Lrmsd
1CZY:CE	1CA4:A	7	PQQATDD	CEECCCC	P.Q..D	2.1(1.1)	2.3(1.4)	2.2	0.7	0.83	12.4	3.7	0.19	1.6	0.6	0.86	2.4	0.9	0.76	2.8	1	0.73	2.4	1.2	0.78	3.2	5
1JD5:AB	1JD4:A	8	AIAYFIPD	CEEEETCC	^M{0,1}A.[AP].	0.7(0.5)	2.1(1.8)	1.2	0.3	0.83	1	0.4	0.75	1.2	0.5	0.88	8.2	2.9	0.19	7.4	4	0.24	11.7	7.6	0.27	10.4	21.8
1JWG:BD	1JWF:A	7	DEDLLHI	CCCCCCC	D..LL.{1,2}$	2.8(1.2)	2.8(1.2)	0.8	0.3	0.97	2.8	1.1	0.63	2.2	0.8	0.9	2.2	0.8	0.9	1.9	0.9	0.7	3.2	1.3	0.57	4.7	3.9
1MFG:AB	2H3L:A	9	EYLGLDVPV	CCCCCCEEC	...[VLIFY].[ACVILF]$	1.5(0.9)	2.6(1.8)	1.6	0.5	0.96	6.3	2.1	0.5	1.8	0.8	0.73	8.7	3.1	0.29	4.3	1.7	0.47	3.8	1.5	0.77	9.1	12
2A3I:AB	2AA2:A	15	QQKSLLQQLLTE	CCCCHHHHHHHC	[^P]L[^P][^P]LL[^P]	0.3(0.2)	3.3(3.1)	0.8	0.3	0.86	1.1	0.5	0.9	1	0.4	0.93	4.8	2.1	0.72	3.5	1.6	0.72	4.5	2	0.88	3	24.7
2CCH:DF	1H1R:B	12	HTLKGRRLVFDN	TTTTCCCCCCCC	[RK].L.{0,1}[FYLIVMP]	1.8(0.7)	4.5(2.6)	1.2	0.4	0.96	0.8	0.3	0.91	1	0.4	0.91	3.9	1.6	0.67	4.1	1.7	0.47	4.7	1.8	0.61	6.6	9.7
1ER8:EI	4APE:A	8	HPFHLLVY	CCCBCCBC			1.9(1.6)	1.1	0.2	0.73	15	3.9	0.09	1.2	0.8	0.8	1.2	0.8	0.8	2.8	0.9	0.59	4.6	1.8	0.36	9	3.5
2DS8:ABP*	2DS7:A	6	ALRVVK	CCEECC			1.4(1.0)	1.3	0.5	0.86	2	0.8	0.71	1.2	0.6	0.86	1.2	0.6	0.86	8.7	3.6	0.32	3.2	1.4	0.82	11.2	14.8
2HPL:AB	2HPJ:A	5	DDLYG	CCCCC			1.6(0.9)	1.4	0.4	0.91	1.1	0.4	0.87	1.4	0.5	0.91	1.4	0.5	0.91	1.3	0.6	0.91	4.8	1.6	0.65	4.6	4.6
	Motif set				all	Summary of performance		Success rate
	Non-motif set						Lrmsd <= 1.5	0.777778			0.444444			0.666667			0.333333			0.111111			0			0	0
* Receptor modeled as dimer							Lrmsd <= 2.0	0.888889			0.555556			0.888889			0.333333			0.222222			0			0	0
L: Ligand RMSD							Lrmsd <= 2.5	1			0.555556			1			0.555556			0.222222			0.111111			0	0
I: Interface RMSD							Lrmsd <= 3.0	1			0.666667			1			0.555556			0.444444			0.111111			0.111111	0
Fnat: Fraction of native contacts
								7			3			6			3			1			0			0	0
a according to STRIDE								8			5			8			3			2			0			0	0
b best result among representatives of top 10 clusters								9			5			9			5			2			1			0	0
c best results among the top 10 clusters, based on residue contacts maximun 40 models, 4 for each cluster)								9			7			9			5			2			1			0	0
NA: Complex not included in Haddock study
X: no acceptable model among top10 clusters					motif only	Summary of performance		Success rate
							Lrmsd <= 1.5	0.666667			0.5			0.5
							Lrmsd <= 2.0	0.833333			0.5			0.833333
							Lrmsd <= 2.5	0.833333			0.5			1
							Lrmsd <= 3.0	1			0.666667			1
								4			3			3
								5			3			5
								6			3			6
								6			4			6

## Sheet: Table S1B nonredundant set n=27
Table S1B: Global docking performance comparison on the non-redundant set of complexes (in bold: calibration set, Table 1)
PDB ID		Peptide sequence (motif segment underlined)	Peptide secondary structurea	ELM motif	Fragment quality Median fragment-Native BB-RMSD(best 10 fragments mean RMSD) (Å)		PIPER-FlexPepDock (motif part + full peptide)b			PIPER-FlexPepDock (motif part + full peptide)b			PIPER-FlexPepDock (motif part + full peptide)b			PIPER-FlexPepDock (full peptide)b			pepATTRACTc			HADDOCKc			CABSDOCKb	MDockPepb
Complex	Free receptor						Bound run			Unbound run			Unbound run (with receptor minimization)			Unbound run (with receptor minimization)
					Motif	Full peptide	L	I	Fnat	L	I	Fnat	L	I	Fnat	L	I	Fnat	L	I	Fnat	L	I	Fnat	Lrmsd	Lrmsd
1CZY:CE	1CA4:A	PQQATDD	CEECCCC	P.Q..D	2.2(1.1)	2.3(1.4)	2.2	0.7	0.83	12.4	3.7	0.19	1.6	0.6	0.86	2.4	0.9	0.76	2.755	0.954	0.732	2.365	1.239	0.78	3.21	4.99
1EG4:AP	1EG3:A	NMTPYRSPPPYVP	TTTTTTCCCCCCC	PP.Y	0.6(0.3)	2.6(2.1)	0.4	0.1	0.94	23.6	7.5	0	12.9	4.1	0.19	29.3	11.5	0	8.691	3.519	0.375	5.567	2.735	0.625	15.02	10
1ELW:AC	1A17:A	GPTIEEVD	CCCCCCCC	EEVD$	1.0(0.5)	2.4(1.0)	1.8	0.5	0.75	2.2	2.6	0.58	0.8	2.5	0.75	2.6	3	0.71	2.933	1.155	0.647	NA	NA	NA	X	X
1JD5:AB	1JD4:A	AIAYFIPD	CEEEETCC	^M{0,1}A.[AP].	0.7(0.5)	2.1(1.8)	1.2	0.3	0.83	1	0.4	0.75	1.2	0.5	0.88	8.2	2.9	0.19	7.389	3.984	0.243	11.691	7.631	0.27	10.44	21.84
1JWG:BD	1JWF:A	DEDLLHI	CCCCCCC	D..LL.{1,2}$	2.8(1.2)	2.8(1.2)	0.8	0.3	0.97	2.8	1.1	0.63	2.2	0.8	0.9	2.2	0.8	0.9	1.948	0.901	0.7	3.22	1.328	0.567	4.7	3.85
1MFG:AB	2H3L:A	EYLGLDVPV	CCCCCCEEC	...[VLIFY].[ACVILF]$	1.5(0.9)	2.6(1.8)	1.6	0.5	0.96	6.3	2.1	0.5	1.8	0.8	0.73	8.7	3.1	0.29	4.324	1.692	0.471	3.825	1.49	0.765	9.11	12.04
1NTV:AB	1P3R:B	NFDNPVYRKT	CEETTTTCCC	(.[^P].NP.[FY].)|(.[ILVMFY].N..[FY].)	2.7(2.1)	3.1(2.5)	3.4	1.1	0.62	5	1.6	0.59	5.2	1.7	0.43	3.8	1.5	0.52	9.867	3.429	0.217	NA	NA	NA	X	X
1RXZ:AB	1RWZ:A	KSTQATLERWF	CEEECTTTTTC	[EDSTY].{0,4}[VIPLA][TSDEKR][ILVA]	2.4(1.5)	3.7(2.5)	1	0.3	0.89	2.3	1.4	0.69	5	1.9	0.31	3.2	1.7	0.39	4.426	1.978	0.352	4.476	1.996	0.444	7.61	21.97
1SSH:AB	1OOT:A	GPPPAMPARPT	CCCCCCCCCCC	P..P.[KR]	1.1(0.6)	2.0(1.0)	1.2	0.4	0.96	1.3	0.9	0.83	7.6	2.9	0.56	1.9	1.1	0.87	5.364	2.249	0.433	NA	NA	NA	6.9	5.68
1X2R:AB	1X2J:A	LDEETGEFL	CTTTTTCCC	[DNS].[DES][TNS]GE	0.2(0.1)	0.7(0.6)	0.3	0.1	0.94	1.1	0.4	0.77	1.3	0.5	0.74	1.7	0.6	0.72	4.941	1.528	0.605	5.059	1.738	0.581	5.89	4.72
2A3I:AB	2AA2:A	QQKSLLQQLLTE	CCCCHHHHHHHC	[^P]L[^P][^P]LL[^P]	0.3(0.2)	3.3(3.1)	0.8	0.3	0.86	1.1	0.5	0.9	1	0.4	0.93	4.8	2.1	0.72	3.487	1.584	0.719	4.467	1.958	0.875	2.95	24.71
2CCH:DF	1H1R:B	HTLKGRRLVFDN	TTTTCCCCCCCC	[RK].L.{0,1}[FYLIVMP]	1.8(0.7)	4.5(2.6)	1.2	0.4	0.96	0.8	0.3	0.91	1	0.4	0.91	3.9	1.6	0.67	4.139	1.711	0.465	4.721	1.835	0.605	6.55	9.65
1AWR:CI	2ALF:A	HAGPIA	CCCCCC			1.6(1.1)	1.7	0.5	0.82	1.2	0.5	0.91	1.3	0.5	0.97	1.3	0.5	0.97	3.349	1.099	0.765	2.643	1.024	0.824	2.55	2.99
1ER8:EI	4APE:A	HPFHLLVY	CCCBCCBC			1.9(1.6)	1.1	0.2	0.73	15	3.9	0.09	1.2	0.8	0.8	1.2	0.8	0.8	2.83	0.865	0.591	4.634	1.815	0.364	9	3.52
1LVM:AC	1LVB:B	ENLYFQ	CCEEEC			1.9(0.9)	1.1	0.3	0.78	1.6	0.6	0.89	1.4	0.6	0.91	1.4	0.6	0.91	9.18	2.561	0.278	1.865	0.948	0.87	17.56	33.3
1NVR:AB	2QHN:A	ASVSA	CEEEC			2.0(1.0)	0.7	0.2	0.96	11.6	3.7	0.4	7.1	2.2	0.56	7.1	2.2	0.56	0.926	0.612	0.92	5.152	1.931	0.72	5.22	8.47
1NX1:ABC*	1ALV:A	DAIDALSSDFT	HHHHHHHHHCC			1.8(0.8)	0.5	0.2	0.82	6.5	2.5	0.4	1.3	0.9	0.8	1.3	0.9	0.8	27.632	0.969	0	3.569	1.638	0.611	2.47	32.95
1OU8:BD	1OU9:A	GAANDENY	CCCCCCCC			3.1(2.2)	3	1.1	0.55	5.2	1.9	0.48	6.4	2.4	0.39	6.4	2.4	0.39	3.123	1.245	0.636	4.493	1.752	0.568	5.18	6.6
1U00:AP	2V7Y:A	ELPPVKIHC	CCCCEECCC			2.3(1.5)	1.9	0.6	0.92	2.1	1.7	0.69	2.1	1.7	0.71	2.1	1.7	0.71	9.069	3.181	0.354	NA	NA	NA	X	X
2B9H:AC	2B9F:A	RRNLKGLNLNLH	CCTTTTCCCCCC			3.3(2.4)	6.2	2.4	0.49	23.8	8.4	0.04	15.8	6.3	0.18	15.8	6.3	0.18	3.936	1.63	0.571	4.03	2.123	0.469	3.86	16.09
2C3I:BA	2J2I:B	KRRRHPSG	CCCCCCCC			2.5(1.6)	3.8	1.2	0.59	6.5	1.9	0.31	8.7	2.5	0.26	8.7	2.5	0.26	3.245	1.075	0.615	4.312	1.512	0.538	11.1	3.97
2DS8:ABP*	2DS7:A	ALRVVK	CCEECC			1.4(1.0)	1.3	0.5	0.86	2	0.8	0.71	1.2	0.6	0.86	1.2	0.6	0.86	8.736	3.555	0.321	3.15	1.42	0.821	11.24	14.76
2FMF:AB	1JBE:A	QDQVDDLLDSLGF	HHHHHHHHHHHCC			1.1(0.5)	1.5	0.6	0.86	1.5	0.9	0.91	1.3	0.7	1	1.3	0.7	1	3.497	1.697	0.545	NA	NA	NA	6.08	7.97
2H9M:CD	2H14:A	ARTKQ	TTTTC			2.2(1.3)	2.1	0.5	0.93	5.6	1.5	0.26	4	1.1	0.37	4	1.1	0.37	3.139	0.925	0.593	2.867	0.927	0.889	4.26	4.71
2HPL:AB	2HPJ:A	DDLYG	CCCCC			1.6(0.9)	1.4	0.4	0.91	1.1	0.4	0.87	1.4	0.5	0.91	1.4	0.5	0.91	1.334	0.563	0.913	4.766	1.569	0.652	4.58	4.59
2O02:ABP*	2BQ0:A	GLLDALDLAS	THHHHHCCCC			2.4(1.5)	3	1	0.62	3.1	1.1	0.76	3.4	1.2	0.74	3.4	1.2	0.74	5.575	1.835	0.34	3.209	1.477	0.6	4.96	6.62
3D1E:AP	3D1G:A	GQLGLF	CBCCCC			2.5(1.3)	5.2	1.5	0.39	1.8	0.7	0.69	6.7	2	0.51	6.7	2	0.51	2.482	1.09	0.564	2.843	1.149	0.641	6.88	11.13
	Motif set
	Non-motif set
* Receptor modeled as dimer
L: Ligand RMSD
I: Interface RMSD
Fnat: Fraction of native contacts
a according to STRIDE
b best result among representatives of top 10 clusters
c best results among the top 10 clusters, based on residue contacts (maximum 40 models, 4 for each cluster)
NA: Complex not included in Haddock study
X: no acceptable model among top10 clusters
				all	Summary of performance		Success rate
						Lrmsd <= 1.5	0.555556			0.296296			0.444444			0.259259			0.0740741			0			0	0
						Lrmsd <= 2.0	0.703704			0.407407			0.518519			0.333333			0.111111			0.0454545			0	0
						Lrmsd <= 2.5	0.777778			0.518519			0.592593			0.444444			0.148148			0.0909091			0.037037	0
						Lrmsd <= 3.0	0.851852			0.555556			0.592593			0.481481			0.259259			0.227273			0.111111	0.037037
							15			8			12			7			2			0			0	0
							19			11			14			9			3			1			0	0
							21			14			16			12			4			2			1	0
							23			15			16			13			7			5			3	1
				motif only	Summary of performance		Success rate
						Lrmsd <= 1.5	0.666667			0.416667			0.416667
						Lrmsd <= 2.0	0.833333			0.416667			0.583333
						Lrmsd <= 2.5	0.916667			0.583333			0.666667
						Lrmsd <= 3.0	0.916667			0.666667			0.666667
							8			5			5
							10			5			7
							11			7			8
							11			8			8

## Sheet: Table S1C redundant set n=42
Table S1C: Global docking performance comparison on the redundant set of complexes (in bold: representatives included in the non-redundant set, Table S1B)
PDB ID		Peptide sequence (motif segment underlined)	Peptide secondary structurea	ELM motif	Fragment quality Median fragment-Native BB-RMSD(best 10 fragments mean RMSD) (Å)		PIPER-FlexPepDock (motif part + full peptide)b			PIPER-FlexPepDock (motif part + full peptide)b			PIPER-FlexPepDock (motif part + full peptide)b			PIPER-FlexPepDock (full peptide)b			pepATTRACTc			HADDOCKc			CABSDOCKb	MDockPepb
Complex	Free receptor						Bound run			Unbound run			Unbound run (with receptor minimization)			Unbound run (with receptor minimization)
					Motif	Full peptide	L	I	Fnat	L	I	Fnat	L	I	Fnat	L	I	Fnat	L	I	Fnat	L	I	Fnat	Lrmsd	Lrmsd
1CZY:CE	1CA4:A	PQQATDD	CEECCCC	P.Q..D	2.2(1.1)	2.3(1.4)	2.2	0.7	0.83	12.4	3.7	0.19	1.6	0.6	0.86	2.4	0.9	0.76	2.755	0.954	0.732	2.365	1.239	0.78	3.21	4.99
1EG4:AP	1EG3:A	NMTPYRSPPPYVP	TTTTTTCCCCCCC	PP.Y	0.6(0.3)	2.6(2.1)	0.4	0.1	0.94	23.6	7.5	0	12.9	4.1	0.19	29.3	11.5	0	8.691	3.519	0.375	5.567	2.735	0.625	15.02	10
1ELW:AC	1A17:A	GPTIEEVD	CCCCCCCC	EEVD$	1.0(0.5)	2.4(1.0)	1.8	0.5	0.75	2.2	2.6	0.58	0.8	2.5	0.75	2.6	3	0.71	2.933	1.155	0.647	NA	NA	NA	X	X
1JD5:AB	1JD4:A	AIAYFIPD	CEEEETCC	^M{0,1}A.[AP].	0.7(0.5)	2.1(1.8)	1.2	0.3	0.83	1	0.4	0.75	1.2	0.5	0.88	8.2	2.9	0.19	7.389	3.984	0.243	11.691	7.631	0.27	10.44	21.84
1JWG:BD	1JWF:A	DEDLLHI	CCCCCCC	D..LL.{1,2}$	2.8(1.2)	2.8(1.2)	0.8	0.3	0.97	2.8	1.1	0.63	2.2	0.8	0.9	2.2	0.8	0.9	1.948	0.901	0.7	3.22	1.328	0.567	4.7	3.85
1MFG:AB	2H3L:A	EYLGLDVPV	CCCCCCEEC	...[VLIFY].[ACVILF]$	1.5(0.9)	2.6(1.8)	1.6	0.5	0.96	6.3	2.1	0.5	1.8	0.8	0.73	8.7	3.1	0.29	4.324	1.692	0.471	3.825	1.49	0.765	9.11	12.04
1N7F:BD	1N7E:A	ATVRTYSC	CCCEEEEC	...[VLIFY].[ACVILF]$	0.9(0.6)	1.6(0.8)	0.5	0.1	1	0.8	0.5	0.96	1.2	0.6	0.93	1.6	0.7	0.88	6.916	2.336	0.545	2.738	1.136	0.697	11.26	16.76
1NQ7:AB	1N83:A	HKILHRLLQE	CHHHHHHHHC	[^P]L[^P][^P]LL[^P]	0.2(0.2)	0.6(0.5)	1.3	0.5	0.96	1.1	1	0.82	2.1	1.2	0.79	1.3	1	0.85	17.444	6.003	0.121	1.391	1.054	0.879	2.39	9.97
1NTV:AB	1P3R:B	NFDNPVYRKT	CEETTTTCCC	(.[^P].NP.[FY].)|(.[ILVMFY].N..[FY].)	2.7(2.1)	3.1(2.5)	3.4	1.1	0.62	5	1.6	0.59	5.2	1.7	0.43	3.8	1.5	0.52	9.867	3.429	0.217	NA	NA	NA	X	X
1RXZ:AB	1RWZ:A	KSTQATLERWF	CEEECTTTTTC	[EDSTY].{0,4}[VIPLA][TSDEKR][ILVA]	2.4(1.5)	3.7(2.5)	1	0.3	0.89	2.3	1.4	0.69	5	1.9	0.31	3.2	1.7	0.39	4.426	1.978	0.352	4.476	1.996	0.444	7.61	21.97
1SSH:AB	1OOT:A	GPPPAMPARPT	CCCCCCCCCCC	P..P.[KR]	1.1(0.6)	2.0(1.0)	1.2	0.4	0.96	1.3	0.9	0.83	7.6	2.9	0.56	1.9	1.1	0.87	5.364	2.249	0.433	NA	NA	NA	6.9	5.68
1T7R:AB	2AM9:A	SSRFESLFAG	CHHHHHHHHC	F...[WF]	0.2(0.1)	2.7(1.4)	0.7	0.2	0.95	2.4	0.8	0.57	1.7	0.6	0.95	2.5	1	0.84	9.844	3.466	0.323	2.566	1.098	0.806	2.14	29.36
1TP5:AB	1PDR:A	KKETWV	CCEEEC	...[ST].[ACVILF]$	1.9(0.9)	1.9(0.9)	1	0.3	0.88	1.2	1.4	0.73	1.5	1.4	0.76	1.5	1.4	0.76	1.898	0.98	0.758	1.585	0.898	0.939	6.44	4.38
1X2R:AB	1X2J:A	LDEETGEFL	CTTTTTCCC	[DNS].[DES][TNS]GE	0.2(0.1)	0.7(0.6)	0.3	0.1	0.94	1.1	0.4	0.77	1.3	0.5	0.74	1.7	0.6	0.72	4.941	1.528	0.605	5.059	1.738	0.581	5.89	4.72
1YUC:AC	1PK5:A	ASRPAILYALLSSS	CCCCHHHHHHHHCC	[^P]L[^P][^P]LL[^P]	0.2(0.1)	3.4(2.4)	0.5	0.2	1	1.3	1	0.93	1.3	1	0.93	20.3	8.3	0.03	26.815	10.668	0	NA	NA	NA	8.25	9.14
1YWO:AP	1Y0M:A	QPPVPPQRPM	CCCCCCCCCC	P..P.[KR]	1.1(0.5)	1.6(1.1)	1.5	0.6	1	1.5	0.8	0.9	1.3	0.7	0.95	2	0.9	0.96	1.961	1.077	0.957	4.793	2.289	0.522	6.21	4.61
2A3I:AB	2AA2:A	QQKSLLQQLLTE	CCCCHHHHHHHC	[^P]L[^P][^P]LL[^P]	0.3(0.2)	3.3(3.1)	0.8	0.3	0.86	1.1	0.5	0.9	1	0.4	0.93	4.8	2.1	0.72	3.487	1.584	0.719	4.467	1.958	0.875	2.95	24.71
2CCH:DF	1H1R:B	HTLKGRRLVFDN	TTTTCCCCCCCC	[RK].L.{0,1}[FYLIVMP]	1.8(0.7)	4.5(2.6)	1.2	0.4	0.96	0.8	0.3	0.91	1	0.4	0.91	3.9	1.6	0.67	4.139	1.711	0.465	4.721	1.835	0.605	6.55	9.65
2FOJ:AB	2F1W:A	GARAHSS	TTTTBCC	[PA][^P][^FYWIL]S[^P]	1.3(0.7)	2.0(1.4)	1.2	0.3	0.91	0.8	0.3	0.86	1	0.5	0.82	2.9	1.1	0.67	2.673	0.987	0.7	2.826	1.145	0.833	6.91	7.85
2FVJ:AB	2HWQ:A	HKLVQLLTTT	HHHHHHHHCC	[^P]L[^P][^P]LL[^P]	0.2(0.2)	1.0(0.5)	0.5	0.2	0.96	0.9	0.5	0.89	1	0.5	0.93	2.3	1	0.84	1.472	0.712	0.812	4.889	1.805	0.719	1.49	23.73
2O4J:AC	1IE9:A	KNHPMLMNLLKD	CCCHHHHHHHCC	[^P]L[^P][^P]LL[^P]	0.3(0.2)	1.8(1.5)	1.2	0.4	0.96	1	0.6	0.96	0.8	0.5	1	2.7	1.2	0.87	3.029	1.473	0.806	5.003	2.366	0.581	12.85	13.37
2O9V:AB	2O9S:A	VPPPVPPPPS	CCCCCCCCCC	...[PV]..P	1.0(0.5)	1.6(0.9)	1.6	0.6	0.75	18.2	6.4	0.1	16.2	5.4	0.15	1.4	0.7	0.96	1.395	0.6	0.88	4.683	2.063	0.76	6.36	2.16
2P54:AB	4BCR:A	ARHKILHRLLQE	TTTHHHHHHHHC	[^P]L[^P][^P]LL[^P]	0.2(0.1)	1.7(1.6)	0.9	0.3	0.93	2.5	1	0.57	1.5	0.6	0.86	20.4	7.2	0.06	14.24	5.863	0.278	3.649	1.834	0.361	1.87	22.13
1AWR:CI	2ALF:A	HAGPIA	CCCCCC			1.6(1.1)	1.7	0.5	0.82	1.2	0.5	0.91	1.3	0.5	0.97	1.3	0.5	0.97	3.349	1.099	0.765	2.643	1.024	0.824	2.55	2.99
1DKX:AB	2V7Y:A	NRLLLTG	CEEECCC			1.4(0.9)	3.6	1.1	0.7	1.7	0.7	0.78	1.9	0.7	0.85	1.9	0.7	0.85	4.139	1.397	0.463	NA	NA	NA	X	X
1ER8:EI	4APE:A	HPFHLLVY	CCCBCCBC			1.9(1.6)	1.1	0.2	0.73	15	3.9	0.09	1.2	0.8	0.8	1.2	0.8	0.8	2.83	0.865	0.591	4.634	1.815	0.364	9	3.52
1IHJ:AD	2QG1:A	TEFCA	CCCBC			1.4(1.1)	1.4	0.4	0.77	4.6	3.6	0.82	1.9	3.4	0.86	1.9	3.4	0.86	2.987	1.57	0.909	NA	NA	NA	X	X
1LVM:AC	1LVB:B	ENLYFQ	CCEEEC			1.9(0.9)	1.1	0.3	0.78	1.6	0.6	0.89	1.4	0.6	0.91	1.4	0.6	0.91	9.18	2.561	0.278	1.865	0.948	0.87	17.56	33.3
1NVR:AB	2QHN:A	ASVSA	CEEEC			2.0(1.0)	0.7	0.2	0.96	11.6	3.7	0.4	7.1	2.2	0.56	7.1	2.2	0.56	0.926	0.612	0.92	5.152	1.931	0.72	5.22	8.47
1NX1:ABC*	1ALV:A	DAIDALSSDFT	HHHHHHHHHCC			1.8(0.8)	0.5	0.2	0.82	6.5	2.5	0.4	1.3	0.9	0.8	1.3	0.9	0.8	27.632	0.969	0	3.569	1.638	0.611	2.47	32.95
1OU8:BD	1OU9:A	GAANDENY	CCCCCCCC			3.1(2.2)	3	1.1	0.55	5.2	1.9	0.48	6.4	2.4	0.39	6.4	2.4	0.39	3.123	1.245	0.636	4.493	1.752	0.568	5.18	6.6
1TW6:BD	3CM2:A	AVPIAQ	CEECCC			1.6(1.0)	4.4	1.5	0.82	2.9	1.4	0.82	3.1	1.5	0.75	3.1	1.5	0.75	5.525	1.987	0.821	4.491	1.733	0.679	9.4	2.68
1U00:AP	2V7Y:A	ELPPVKIHC	CCCCEECCC			2.3(1.5)	1.9	0.6	0.92	2.1	1.7	0.69	2.1	1.7	0.71	2.1	1.7	0.71	9.069	3.181	0.354	NA	NA	NA	X	X
1W9E:AT	1R6J:A	NEFYF	CCEEC			1.7(0.8)	1.2	0.3	0.94	1.2	0.7	0.77	1.7	0.8	0.77	1.7	0.8	0.77	16.089	1.544	0	2.979	1.09	0.767	8.31	1.97
2B9H:AC	2B9F:A	RRNLKGLNLNLH	CCTTTTCCCCCC			3.3(2.4)	6.2	2.4	0.49	23.8	8.4	0.04	15.8	6.3	0.18	15.8	6.3	0.18	3.936	1.63	0.571	4.03	2.123	0.469	3.86	16.09
2C3I:BA	2J2I:B	KRRRHPSG	CCCCCCCC			2.5(1.6)	3.8	1.2	0.59	6.5	1.9	0.31	8.7	2.5	0.26	8.7	2.5	0.26	3.245	1.075	0.615	4.312	1.512	0.538	11.1	3.97
2DS8:BP	2DS7:A	ALRVVK	CCEECC			1.4(1.0)	1.3	0.5	0.86	2	0.8	0.71	1.2	0.6	0.86	1.2	0.6	0.86	8.736	3.555	0.321	3.15	1.42	0.821	11.24	14.76
2FMF:AB	1JBE:A	QDQVDDLLDSLGF	HHHHHHHHHHHCC			1.1(0.5)	1.5	0.6	0.86	1.5	0.9	0.91	1.3	0.7	1	1.3	0.7	1	3.497	1.697	0.545	NA	NA	NA	6.08	7.97
2H9M:CD	2H14:A	ARTKQ	TTTTC			2.2(1.3)	2.1	0.5	0.93	5.6	1.5	0.26	4	1.1	0.37	4	1.1	0.37	3.139	0.925	0.593	2.867	0.927	0.889	4.26	4.71
2HPL:AB	2HPJ:A	DDLYG	CCCCC			1.6(0.9)	1.4	0.4	0.91	1.1	0.4	0.87	1.4	0.5	0.91	1.4	0.5	0.91	1.334	0.563	0.913	4.766	1.569	0.652	4.58	4.59
2O02:ABP*	2BQ0:A	GLLDALDLAS	THHHHHCCCC			2.4(1.5)	3	1	0.62	3.1	1.1	0.76	3.4	1.2	0.74	3.4	1.2	0.74	5.575	1.835	0.34	3.209	1.477	0.6	4.96	6.62
3D1E:AP	3D1G:A	GQLGLF	CBCCCC			2.5(1.3)	5.2	1.5	0.39	1.8	0.7	0.69	6.7	2	0.51	6.7	2	0.51	2.482	1.09	0.564	2.843	1.149	0.641	6.88	11.13
	Motif set
	Non-motif set
* Receptor modeled as dimer
L: Ligand RMSD
I: Interface RMSD
Fnat: Fraction of native contacts
a according to STRIDE
b best result among representatives of top 10 clusters
c best results among the top 10 clusters, based on residue contacts maximum 40 models, 4 for each cluster)
NA: Complex not included in Haddock study
X: no acceptable model among top10 clusters
				all	Summary of performance		Success rate
						Lrmsd <= 1.5	0.642857			0.404762			0.47619			0.238095			0.0952381			0.0294118			0.0238095	0
						Lrmsd <= 2.0	0.761905			0.5			0.619048			0.404762			0.166667			0.0882353			0.047619	0.0238095
						Lrmsd <= 2.5	0.809524			0.619048			0.690476			0.52381			0.190476			0.117647			0.119048	0.047619
						Lrmsd <= 3.0	0.857143			0.666667			0.690476			0.595238			0.309524			0.323529			0.166667	0.0952381
							27			17			20			10			4			1			1	0
							32			21			26			17			7			3			2	1
							34			26			29			22			8			4			5	2
							36			28			29			25			13			11			7	4
				motif only	Summary of performance		Success rate
						Lrmsd <= 1.5	0.782609			0.565217			0.565217
						Lrmsd <= 2.0	0.913043			0.565217			0.695652
						Lrmsd <= 2.5	0.956522			0.73913			0.782609
						Lrmsd <= 3.0	0.956522			0.782609			0.782609
							18			13			13
							21			13			16
							22			17			18
							22			18			18
